# Supplementary material for: Functional and Immunological Studies Revealed a Second Superantigen Toxin in Staphylococcal Enterotoxin C Producing Staphylococcus aureus Strains
Source: Toxins (Basel). 2022 Aug 29;14(9):595. doi: 10.3390/toxins14090595 (PMC9504012; doi:10.3390/toxins14090595)
Supplement: Supplementary file 1 [file toxins-14-00595-s001.zip]

Archive with 1 entries (1 files):
- toxins-1816431-supplementary.pdf
